# Supplementary material for: Gene-Based Methods for Estimating the Degree of the Skewness of X Chromosome Inactivation
Source: Genes (Basel). 2022 May 6;13(5):827. doi: 10.3390/genes13050827 (PMC9140558; doi:10.3390/genes13050827)
Supplement: Supplementary file 1 [file genes-13-00827-s001.zip]

Archive with 1 entries (1 files):
- genes-1705332-supplementary.pdf
